# Supplementary material for: Posterior Circulation Ischemic Stroke Occurring After ChAdOx1 nCoV-19/AZD1222 Vaccination Without Evidence of Vaccine-Induced Immune Thrombotic Thrombocytopenia: A Case Report and Focused Narrative Review
Source: J Clin Med. 2026 Jul 13;15(14):5487. doi: 10.3390/jcm15145487 (PMC13412417; doi:10.3390/jcm15145487)
Supplement: Supplementary file 1 [file jcm-15-05487-s001.zip]

Archive with 1 entries (1 files):
- jcm-4410766-supplementary.pdf
